# Supplementary material for: Mitochondria in the Nuclei of Rat Myocardial Cells
Source: Cells. 2020 Mar 14;9(3):712. doi: 10.3390/cells9030712 (PMC7140638; doi:10.3390/cells9030712)
Supplement: Supplementary file 1 [file cells-09-00712-s001.zip]

Archive with 6 entries (5 files):
- sup_skulach/
- sup_skulach/Table 1.docx
- sup_skulach/video 3.gif
- sup_skulach/video 4.gif
- sup_skulach/video1.gif
- sup_skulach/video2.gif
